# Supplementary material for: Transcutaneous bilirubin in newborns before, during, and after home phototherapy—Results from a secondary analysis of a randomized controlled trial
Source: PLoS One. 2025 Mar 25;20(3):e0320067. doi: 10.1371/journal.pone.0320067 (PMC11936187; doi:10.1371/journal.pone.0320067)
Supplement: S2 Data — (XLSX) [file pone.0320067.s002.xlsx]

## Sheet: samlad data
Hospital	Control/Intervention	Gestational week at birth	Mode of delivery	Birthweight (g)	Apgar 1	Apgar 5	Apgar 10	S-bilirubin at inclusion	Hb	Bloodtype	Weight at treatment start	Age at inclusion (h)	Lenght of phototherapy (h)	Blood test nr 1	sternum 1	sacrum 1	blood test nr 2	sternum 2	sacrum 2	blood test nr 3	sternum 3	sacrum 3	time 1-2 (h)	time of treatment stop - 3 (h)
Ö	C	38.7	S	3575	5	8	8	356	166	0+	3370	95	16.25	356	236	227	252	237	146	267	239		21	29.5
Ö	C	38.1	V	4170	9	10	10	379		0+	3820	120	18	379	309	235	146	153	207	151	174	120	18.5	47.25
Ö	C	40.3	V	3560	8	10	10	349	174	A+	3510	119	13.5	349	246	316	315	184	206	245	251	175	18	47.75
Ö	C	38.7	V	3675	9	9	10	367	187	A-	3340	70	28.75	367	268	207	334	97	196	287	133	192	42	96
Ö	C	38.7	V	4050	9	10	10	359	171	A+	3965	101	17	359	197	263	269	105	159	259	234	178	20	53.5
Ö	C	40.3	I	3055	5	7	10	370	184	A+	3005	49	21	370	281	232	280	94	173	291	231	182	20.5	76
Ö	C	39.4	V	3405	7	9	9	383	188	0-	3170	78	67	383	281	226	385	228	178	231	204	157	21	24
Ö	C	40.7	V	3545	9	10	10	367	172	B+	3405	74	23	367	300	200	276	116	129	271	227	144	19	25.25
Ö	C	41.4	I	3650	8	10	10	381	165	B-	3435	70	32.5	381	306	289	327	177	206	330	232	207	21	117.5
Ö	C	36.4	I	3460	9	10	10	354	191	A+	3205	111	17	354	276	244	285	114	167	277	245	173	19	71
Ö	C	37	V	3470	9	10	10	351	191	A+	3305	99	16.25	344	315	196	288	152	183	273	236	184	19	28.25
Ö	C	40.6	V	4150	9	10	10	364	161	A+	3825	110		364	291	229	242	222	92	272	212	149	27	19.25
Ö	C	40.7	I	3245	9	10	10	368	187	B+	3135	85	15.75	368	285	197	288	84	158	218	195	129	16.5	26
Ö	C	37.3	V	4140	9	10	10	349	150	A+	3855	105	7.5	349	293	214	318	252	177	291	264	204	11.5	60.75
Ö	C	37.1	V	3060	9	10	10	350	180	0+	2945	168	21	396	255	228	319	189	196	252	207	153	12	25.5
K	C	40.7	V	4705	7	10	10	344		B+	4504	84	14.75	344	299	239		299	183				13.25
K	C	37.3	V	4300	10	10	10	400	236	A+	3884	100	18.5	400	310	242	313	297	158	321	288	197	16.25	23.5
K	C	38.3	V	3445	10	10	10	394	168	A+	3340	95	36.75	394		273	322		183	283	233	167	17	24.75
K	C	40	V	3670	9	10	10	385	215	0+	3515	102	20.75	385	294		298			288	216		19	46
F	C	38.4	V	3616	9	9	10	393	154	B+	3465	134	16	393			267	79	163	269			21.5	65
Ö	C	38.1	V	3325	9	10	10	362	175	A+	3105	86	17.5	362	299	251	347			220	201	160	10.25	25
Ö	C	38.3	V	3650	9	10	10	379	170	A+	3425	147		379	338	244	309	94	228	283	250	170	13	19
F	C	36.9	V	3140	9	10	10	303	175	A-	2910	117	19.5	303			276	136	74	210			11	31.25
Ö	C	38.1	V	2850	9	10	10	363	184	A+	2620	112	6	363	324	226	292	150	161	277	260	177	20	22
Ö	C	38	V	2985	9	10	10	347	>230	0+	2780	81	17	347	250		268	196	159	257	207	116	15.5	69
Ö	C	41	V	3305	9	10	10	340	212	0+	2907	65	17.5	362	283	241	304	127	191	210	210	161	10	20.5
K	C	37.9	V	4575	2	8	9	343		AB+	4328	66		343	295	251	343			302			13.25	68
K	C	38	V	3635	9	10	10	367	158	0	3435	77	47	367		259	313	288	187				25
K	C	42.1	I	4920				377	188	A-	4642	85	18.5	377	296		317	308		268	249		22	72.25
F	C	39.9	I	2960	8	9	10	364	212	0+	2880	98	15	364			342	268	194	291	218	160	5	7
Ö	C	36.9	I	3195	9	10	10	361	157	0+	2915	109		361	294	249	328			264	229	200	14	50.5
K	C	38.3	V	3105	9	10	10	378	210	AB-	3115	75	15.25	353	328	246	292	310	164	262			13.5	49.5
F	C	38.3	V	4080	9	10	10	358	209	AB+	3950	83	38.5	358			339	299	203	245	204	172	17	47
K	C	38	V	2750	10	10	10	344	175	0+	2532	109	20.5	344	316		232				272		18.5	23
Ö	C	40.7	V	3755	9	10	10	367	198	0+	3550	109	33	367	324	234	352	260	202	289	270	215	17.5	70
Ö	C	39.6	I	3080	9	10	10	369	178	0+	2845	87	43	369		296	326			268	286	228	15.5	74
Ö	C	37.4	V	3125	9	10	10	359	214	A-	2920	115	66.5	359	322	213	335	213	91	342	261	206	17.5	315
Ö	C	40.4	S	3525	9	10	10	374	180	A	3440	132		374			268			262	180	141	8	13
F	C	36.6	V	2640	9	10	10	316	226	AB+	2610	96		316			196			218			22	124.5
F	C	37.7	V	3260	9	10	10	392	201	0+	3202	136	12	392			358	194	180	213	168	145	8.5	184.75
K	C	38	V	3130	9	10	10	342	167	0+	3088	125	27	342	281	208	267	219	160	273	240	158	44.5	64
ö	C	40.3	V	4555	8	9	10	344	189	A+	4325	85	16.5	344	223	167	266	191	99	229	181	136	15.5	26.5
Ö	C	40	V	3790	9	10	10	352	198	0+	3585	106	19.5	352	252	202	343	242	187	189	161	140	7	44.25
Ö	C	39	V	3250	9	10	10	365	189	B+	3055	69	15.75	364	289	242	293	89	202	203	184	134	17	72.5
Ö	C	37.3	S	4845	7	10	10	355	175	B+	4485	113	22	355	253	197	303	117	172	288	216	249	20	23.25
Ö	C	37.4	V	3390	9	10	10	365	212	0-	3135	98	30	365	270	179	356	246	204	250	191	128	12.25	40.25
Ö	C	38.4	V	2530	9	10	10	345	207	0+	2500	118	10.5	345	280	174	252	74	139	225	209	129	14.5	30.5
Ö	C	36.7	V	2685	6	9	8	352	191	B+	2530	116	35	352	300	245	318			191	221	142	14	73
F	C	36.6	V	3175	7	9	10	322	179	A+	2998	101		322	266	179	279	110	166	239	192	176	7	71.5
K	C	38.7	V	4715	7	6	6	385	234	0+	4600	102	34.5	385	340	284	308	303	204	260	259	259	23.75	27.25
Ö	C	40.6	V	3840	9	10	10	354	182	A+	3570	94		354	292	186	259	210	177	176	203	130	15	71.25
Ö	C	36.7	I	2860	5	9	10	357	146	A+	3110	162	16	357	292	183	326	179	178	259	235	176	7.5	27
Ö	C	40.9	V	4295	9	10	10	348	223	AB+	4065	66	18.5	348	203	195	272	235	192	227	151	138	20	55
Ö	C	40.6	V	3230	9	10	10	369	198	B+	3235	114		369			226	135	78	241	207	143	18.75	50.5
Ö	C	40.1	I	3815	7	10	10	316	169	0-	3520	59	15	316	334	249	270	323	111	255	279	201	14.5	26
Ö	C	38	S	4170	10	10	10	366	184	A-	3800	95		366	173	158	298	150	179	243	202	140	17.5	146
Ö	C	38.6	V	4045	9	10	10	387	201	0+	3740	94		387	340	203	305	290	176	278	289	186	8	46.25
Ö	C	37.3	V	3605	8	9	10	355	179	A+	3350	86	18.25	349	275	240	246	104	136	224	190	119	22	23
Ö	C	39.7	S	3825	9	10	10	368	178	O+	3660	76		368	250	254	346	211	197	290	236	184	24.75	25
Ö	C	37.7	I	3625	9	10	10	355	207	B-	3290	117	34	355	233	337	321	163	199	253	229	201	15	50
Ö	C	38.4	V	2810	9	10	10	362	200	B+	2635	81		362	263	214	284	131	108	263	230	179	12.5	73.25
K	C	39.6	V	3675	9	10	10	365	201	B+	3380	108		365	294		296			287			16.5	0
K	C	38	V	3105	9	10	10	358	225	A+	2976	118		358	254		264	288	163	285			24	71.5
K	C	37.9	V	3660	9	10	10	357	165	A+	3380	83		357	326	200	268			269	277		13	116
Ö	I	39.4	V	3240	8	10	10	369	214	A	3240	111		369	374		333	290	239	277	285	291	28.5	25.75
Ö	I	38	V	2950	9	10	10	351	200	AB	2725	101	19.5	351	294	212	232	207	112	242	223	151	15	24
Ö	I	38.9	I	3665	9	10	10	359	182	A	3520	125	12	359			248	244	138	233	244	181	21	23.75
Ö	I	40.6	V	2950	9	10	10	326		A+	2840	96	16.75	326	309	183	268	227	110	246	213	163	21.75	24.25
Ö	I	40.1	V	3905	7	10	10	357		A-	3565	68	20	357	261	213	256	281	197	282	240	152	22.5	121.5
Ö	I	38.1	V	3860	7	7	10	352	190	A-	3705	102	17.5	352	272	197	311	263	174	284	227	131	22.5	146
Ö	I	41.4	I	3980	6	7	9	378	185	A+	3840	65	27.25	378	316	238	344	298	226	236	209	144	23.5	45.5
Ö	I	38.6	V	2235	9	10	10	372	226	A+	2170	108	10	372	294	185	306	240	150		136	86	25	100
Ö	I	40.9	V	3230	9	10	10	348	201	B-	2995	97	8.75	348	286	203	289	223	143	157	187	77	24	51.5
Ö	I	39	V	3710	10	10	10	376	186	B+	3590	113	16	376	269	208	331	268	217	297	237	170	20.5	68
Ö	I	40.6	V	2960	9	9	10	360		B+	2960	82	42.5	360	279	233	371	269	244	225	224	163	22.5	120.75
Ö	I	39.4	V	3040	9	10	10	368	204	A+	2990	89	34.75	368	334	230	368	338	252	243	238	193	26.25	51.75
Ö	I	39.7	V	4600	9	10	10	355	185	A+	4370	117	19.25	355	295	182	271	176	230	222	229	137	25	50.5
Ö	I	40.3	V	3745	9	10	10	370	189	A+	3445	72	17.75	370	330	182	345	246	209	286	194	158	21.25	22
Ö	I	36	V	2545	9	9	10	355	201	0+	2430	97	20.75	355	307	194	247	266	167		149	97	25.5	119
Ö	I	41	V	3670	9	10	10	380	200	A+	3345	89	13.75	380	293	232	344	257	171	279	192	159	19	29
Ö	I	40	V	4460	9	10	10	357	228	0-	4105	73	19	357	256	251	242	247	249	262	202	136	24	72.5
K	I	37.9	V	3405	9	10	10	346		B+	3165	82	16.25	346	329	246	299	292	227	314	273	205	22	52
K	I	41.6	V	4470	9	10	10	364	202	0+	4144	96	22.75	364	278	223	279	239	144				27
K	I	38.3	V	3510	6	9	10	365	190	A	3196	114	28.25	365	272	218	295	246	193	192	184	109	48	108.5
K	I	41	V	3785	9	10	10	352	199	0+	3536	104	18	352	289	297	287	271	200	248	324	157	22	75
K	I	39.6	V	4015	9	10	10	340	182	A+	3660	72	44.5	340	338	220	350	286	250		140	77	22	124
K	I	39.6	V	3420	9	10	10	374		A+	3140	110	16	374	311	219	267	281	163	287	266	214	23.5	94.5
F	I	37.3	V	3080	9	9	10	349	191	0	2856	116	10.75	349			246			258			24.5	51.75
F	I	36.4	V	2920	9	9	10	315	182	AB	2770	129	16	315			241	164	174	219	187	118	24	118
Ö	I	41	V	3070	9	10	10	396	207	A+	2785	122	17	396	264	215	376	242	189	265	201	141	21.5	46
Ö	I	38.7	V	2715	9	10	10	338	221	0-	2665	72	13.5	338			255	280	128	254	223	205	22.5	68.5
Ö	I	39.1	V	3415	9	10	10	340	184	B+	3190	78	55	343	281	224	316	259	165	251	203	138	25	193.25
Ö	I	40.9	I	3555	9	10	10	366	207	B+	3395	79	18	366	286	223	327	273	175	263	234	139	25.5	52.25
Ö	I	38.3	V	3095	9	10	10	399	213	AB+	2880	90	13	399	295	184	297	280	223	236	185	182	42.5	77.5
Ö	I	40	I	4030	9	10	10	355	221	0+	3870	99	24.5	355	260	180	331	249	186	306	243	121	18.75	3
K	I	39.6	V	3830	9	10	10	338	212	A	3600	75		338	280	193	295	232	123	211	209	141	10	21.5
K	I	38	V	3755	7	10	10	363	207	B+	3490	110	19	363	302	225	296	253	129	261	199	145	26.5	71
K	I	41.3	V	4375	9	10	10	389	235	B+	4030	52	30.75	389	280	256	359	302	205	206	185	164	26	30
F	I	40.7	V	3790	7	8	10	349	209	0+	3574	90		349			301	275	206	276	235	152	10.5	15.75
F	I	37.9	V	3160	9	10	10	374	207	A+	3070	224	19	374			301			258			24.5	257.5
F	I	37.9	V	3394	9	10	10	356	206	0+	3158	110	14.5	356		301	287	261	187	291	253	184	19	55.5
Ö	I	38	V	2935	9	10	10	367	192	B+	2790	157	19	367	260	208	275	230	151	278	225	145	27.5	23
Ö	I	40.4	I	3315	6	10	10	378	183	B-	3150	74	44.5	378	223	306	370	313	161	178	211	154	26	120.75
K	I	38.7	V	3370	9	10	10	353	193	0+	3118	112		353	306	213	323	277	174	269	256	200	19	49.5
K	I	40.9	V	4350	10	10	10	355	198	0+	4230	122	18.25	355	288	233	314	308	160	258	253	198	24	25
Ö	I	38.1	V	3320	9	10	10	388	199	A+	2990	134	17.25	388	216	297	299	256	169	259	237	164	23.75	122
Ö	I	40	I	4155	9	9	10	348	187	A+	3960	90	10	348	269	266	263	268	165	248	218	186	22.25	24
Ö	I	37.1	V	3055	9	10	10	345	169	0+	2865	76		345			306			236			12.5	91
F	I	40	V	4080	9	10	10	366	194	A	3834	94	28	366			324	259	184	270	224	144	17.5	78
F	I	39.9	V	3780	9	10	10	345		B+	3480	85	4.25	345			301	251	241	275	238	197	21.75	70.5
K	I	41.3	V	3455	10	10	10	359	203		3300	99		359	290	207	253	231	145	273	218	157	25	26
Ö	I	40.3	V	4955	6	9	10	365	163	A-	4650	106	6.5	365	278	174	340	275	173	221	218	153	18	99.75
Ö	I	39.6	V	2945	9	10	10	352	229	A+	2740	86	30.5	352	261	182	252	117	113	217	206	123	22.5	47
Ö	I	39.3	V	3970	9	10	10	362	198	0+	3665	55	9	362	311	248	398	322	211	239	224	172	19.5	93
Ö	I	38.7	V	3810	9	10	10	346	188	A+	3520	92	12.5	346	258	173	257	225	131	265	207	165	19.5	50
Ö	I	38.4	I	3480	9	10	10	352	164	A+	3530	85		352	291	215	333	275	235	242	218	188	21.75	25.5
Ö	I	41	V	3385	9	10	10	360	154	0+	3395	128	20	360	227	161	238	212	137	145	225	155	28	49.25
Ö	I	37.1	I	4120	9	10	10	359	198	0+	3775	75	44	359	292	162	352	289	217	213	171	119	22.75	62.25
Ö	I	37.9	I	3390	7	8	10	384	165	0+	3915	80	39.5	384	314	242	338	281	177	289	263	190	25.5	48
Ö	I	38	V	3890	9	10	10	358	224	A+	3590	79		358	309	224	497	336	284	251	197	164	25	27
F	I	36.4	S	3475	9	10	10	303	190	0+	3230	144		303			234	193	124		112	168	23.75	76.5
Ö	I	38.9	V	3225	9	10	10	358	196	0+	3060	106	16.25	358	215	200	296	240	151	239	246	209	25.5	28.5
K	I	38.6	V	3475	9	10	10	354	226	B+	3232	106	16.5	354	321		310	279	286	189	165	115	22.75	146.5
K	I	38.6	V	3550	9	9	10	355	192	0+	3355	103	12.75	355	208	269	282	256	165	242	221	162	25.25	72.5
K	I	35.4	V	3220	9	10	10	376	169	0-	3170	93	41.5	376	323	232	293	178	187	282	274	185	24.75	75
Ö	I	39.3	V	3985	9	10	10	369	203	0+	3740	147	17.5	369	292	229	307	180	159	285	215	136	21.5	24
K	I	39	V	3870	9	10	10	295	183		3495	59	29	298	300	305	294	290	219	263	266	149	19.5	2
Ö	I	39.3	V	3558	9	10	10	342	204	0-	3305	81		342	260	216	317	259	211	292	230	196	24.5	27.25
Ö	I	40.7	S	4285	9	10	10	350	172	A-	3810	103	20	350	254	185	233	160	117	218	199	134	27.25	45.5
Ö	I	39.3	V	3205	9	10	10	370	207	B+	3035	92		370	285	227	297	243	138	249	238	187	24	23.25
Ö	I	39.9	V	3715	6	10	10	377		0-	3460	63	13.5	377	311	216	319	254	137	274	218	136	24.5	54
Ö	I	38.9	V	3765	9	10	10	368	196	A+	3440	175	20.5	364	303	235	245	268	198	275	236	197	24.5	76
Ö	I	37.3	V	2945	8	9	10	374	195	A+	2810	79	28	375	308	304	348	277	276	231	236	210	28	119.75
Ö	I	40.1	I	3290	8	10	10	390	193	A+	3245	104	43.5	390	329	331	296	254	112	261	248	210	25.25	21.5
K	I	40.9	I	4930	7	10	10	356	198	O+	4795	58	14.75	356	322	228	298	306	284	273	277	243	31	27.45
Ö	I	39.6	I	4975	9	10	10	389	190	A+	4700	123		389	300	193	391	264	205	269	207	148	19.5	73.5
Ö	I	38	V	3840	9	10	10	357	192	0+	3415	73		357	322	232	487	335	259	271			25	49
F	I	38.4	V	3520				357	188	A+	3340	80		357			361	340	259	262			18.75	9
F	I	38.7	V	3342	9	10	10	351	183	A+	3206	127		351			286			266			17	25
K	I	40.4	V	3850	8	10	10	343	184	B+	3630	79		343			301			290	265		15.5	97
Ö	C	38.6	V	3745	9	10	10	345	192	B+	3445	97	16	345	271	189	296	273	188	302	263	203	16.5	77.5

## Sheet: höga bilirubinvärden
ID	TSB	Sternum	Sacrum	Tid
Ö2	356	236	227	F
Ö4	379	309	235	F
Ö10	349	246	316	F
Ö13	367	268	207	F
Ö14	359	197	263	F
Ö18	370	281	232	F
Ö19	383	281	226	F
Ö21	367	300	200	F
Ö24	381	306	289	F
Ö25	354	276	244	F
Ö26	344	315	196	F
Ö29	364	291	229	F
Ö31	368	285	197	F
Ö33	349	293	214	F
Ö34	396	255	228	F
K1	344	299	239	F
K5	400	310	242	F
K6	394		273	F
K9	385	294		F
Ö38	362	299	251	F
Ö41	379	338	244	F
Ö44	363	324	226	F
Ö47	347	250		F
Ö49	362	283	241	F
K13	343	295	251	F
K14	367		259	F
K15	377	296		F
Ö53	361	294	249	F
K19	353	328	246	F
K22	344	316		F
Ö58	367	324	234	F
Ö62	369	0	296	F
Ö61	359	322	213	F
K25	342	281	208	F
Ö76	344	223	167	F
Ö75	352	252	202	F
Ö71	364	289	242	F
Ö68	355	253	197	F
Ö66	365	270	179	F
Ö64	345	280	174	F
Ö60	252	300	245	F
F13	322	266	179	F
K28	385	340	284	F
Ö79	354	292	186	F
Ö81	357	292	183	F
Ö82	348	203	195	F
Ö86	316	334	249	F
Ö89	366	173	158	F
Ö92	387	340	203	F
Ö93	349	275	240	F
Ö96	368	250	254	F
Ö97	355	233	337	F
Ö98	362	263	214	F
K24	365	294		F
K8	358	254		F
K30	357	326	200	F
Ö3	369	374		F
Ö6	351	294	212	F
Ö7	326	309	183	F
Ö9	357	261	213	F
Ö12	352	272	197	F
Ö15	378	316	238	F
Ö16	372	294	185	F
Ö17	348	286	203	F
Ö20	376	269	208	F
Ö22	360	279	233	F
Ö23	368	334	230	F
Ö27	355	295	182	F
Ö28	370	330	182	F
Ö32	355	307	194	F
Ö35	380	293	232	F
Ö36	357	256	251	F
K2	346	329	246	F
K3	364	278	223	F
K4	365	272	218	F
K7	352	289	297	F
K10	340	338	220	F
K20	374	311	219	F
Ö39	396	264	215	F
Ö43	343	281	224	F
Ö45	366	286	223	F
Ö46	399	295	184	F
Ö48	355	260	180	F
K11	338	280	193	F
K12	363	302	225	F
K16	389	280	256	F
Ö51	367	260	208	F
Ö52	378	223	306	F
K17	353	306	213	F
K23	355	288	233	F
Ö55	388	216	297	F
Ö57	348	269	266	F
K27	359	290	207	F
Ö77	365	278	174	F
Ö74	352	261	182	F
Ö73	362	311	248	F
Ö72	346	258	173	F
Ö69	252	291	215	F
Ö67	360	227	161	F
Ö65	359	292	162	F
Ö63	384	314	242	F
Ö70	358	309	224	F
Ö83	358	215	200	F
K29	354	321		F
K31	355	208	269	F
K32	376	323	232	F
Ö85	369	292	229	F
K33	298	300	305	F
Ö87	342	260	216	F
Ö88	350	254	185	F
Ö90	370	285	227	F
Ö91	377	311	216	F
Ö94	364	303	235	F
Ö95	375	308	304	F
Ö99	390	329	331	F
K34	356	322	228	F
Ö30	389	300	193	F
Ö50	357	322	232	F
K26	343	>340		F
Ö80	345	271	189	F
Ö2	252	237	146	U
Ö10	315	184	206	U
Ö13	334	97	196	U
Ö14	269	105	159	U
Ö18	280	94	173	U
Ö19	385	228	178	U
Ö21	276	116	129	U
Ö24	327	177	206	U
Ö25	285	114	167	U
Ö26	288	152	183	U
Ö31	288	84	158	U
Ö33	318	252	177	U
Ö34	319	189	196	U
K5	313	297	158	U
K6	322		183	U
F1	267	79	163	U
Ö41	309	94	228	U
F4	276	136	74	U
Ö44	292	150	161	U
Ö47	268	196	159	U
Ö49	304	127	191	U
K14	313	288	187	U
K15	317	308		U
F6	342	268	194	U
K19	292	310	164	U
F8	339	299	203	U
Ö58	352	260	202	U
Ö61	335	213	91	U
F11	358	194	180	U
K25	267	219	160	U
Ö76	266	191	99	U
Ö75	343	242	187	U
Ö71	293	89	202	U
Ö68	303	117	172	U
Ö66	356	246	204	U
Ö64	252	74	139	U
F13	279	110	166	U
K28	308	303	204	U
Ö79	259	210	177	U
Ö81	326	179	178	U
Ö82	272	235	192	U
Ö86	270	323	111	U
Ö89	298	150	179	U
Ö92	305	290	176	U
Ö96	346	211	197	U
Ö97	321	163	199	U
Ö98	284	131	108	U
K8	264	288	163	U
Ö3	333	290	239	U
Ö7	268	227	110	U
Ö9	256	281	197	U
Ö12	311	263	174	U
Ö15	344	298	226	U
Ö16	306	240	150	U
Ö17	289	223	143	U
Ö20	331	268	217	U
Ö22	371	269	244	U
Ö23	368	338	252	U
Ö27	271	176	230	U
Ö28	345	246	209	U
Ö35	344	257	171	U
K2	299	292	227	U
K3	279	239	144	U
K4	295	246	193	U
K7	287	271	200	U
K10	350	286	250	U
K20	267	281	163	U
Ö39	376	242	189	U
Ö40	255	280	128	U
Ö43	316	259	165	U
Ö45	327	273	175	U
Ö46	297	280	223	U
Ö48	331	249	186	U
K11	295	232	123	U
K12	296	253	129	U
K16	359	302	205	U
F5	301	275	206	U
F14	287	261	187	U
Ö51	275	230	151	U
Ö52	370	313	161	U
K17	323	277	174	U
K23	314	308	160	U
Ö55	299	256	169	U
Ö57	263	268	165	U
F12	324	259	184	U
F10	301	251	241	U
K27	253	231	145	U
Ö77	340	275	173	U
Ö74	252	117	113	U
Ö73	398	322	211	U
Ö72	257	225	131	U
Ö69	333	275	235	U
Ö65	352	289	217	U
Ö63	338	281	177	U
Ö70	497	336	284	U
Ö83	296	240	151	U
K29	310	279	286	U
K31	282	256	165	U
K32	293	178	187	U
Ö85	307	180	159	U
K33	294	290	219	U
Ö87	317	259	211	U
Ö90	297	243	138	U
Ö91	319	254	137	U
Ö95	348	277	276	U
Ö99	296	254	112	U
K34	298	306	284	U
Ö30	391	264	205	U
Ö50	487	335	259	U
F16	361	340	259	U
Ö80	296	273	188	U
Ö2	267	239		E
Ö13	287	133	192	E
Ö14	259	234	178	E
Ö18	291	231	182	E
Ö21	271	227	144	E
Ö24	330	232	207	E
Ö25	277	245	173	E
Ö26	273	236	184	E
Ö29	272	212	149	E
Ö33	291	264	204	E
Ö34	252	207	153	E
K1	266	271	174	E
K5	321	288	197	E
K6	283	233	167	E
K9	288	216		E
Ö41	283	250	170	E
Ö44	277	260	177	E
Ö47	257	207	116	E
K14	265	233	160	E
K15	268	249		E
F6	291	218	160	E
Ö53	264	229	200	E
Ö58	289	270	215	E
Ö62	268	286	228	E
Ö61	342	261	206	E
Ö54	262	180	141	E
K25	273	240	158	E
Ö68	288	216	249	E
Ö66	250	191	128	E
K28	260	259	259	E
Ö81	259	235	176	E
Ö86	255	279	201	E
Ö92	278	289	186	E
Ö96	290	236	184	E
Ö97	253	229	201	E
Ö98	263	230	179	E
K30	269	277		E
Ö3	277	285	291	E
Ö9	282	240	152	E
Ö12	284	227	131	E
Ö20	297	237	170	E
Ö28	286	194	158	E
Ö35	279	192	159	E
Ö36	262	202	136	E
K2	314	273	205	E
K3	271	218	169	E
K20	287	266	214	E
Ö39	265	201	141	E
Ö40	254	223	205	E
Ö43	251	203	138	E
Ö45	263	234	139	E
Ö48	306	243	121	E
K12	261	199	145	E
F5	276	235	152	E
F14	291	253	184	E
Ö51	278	225	145	E
K17	269	256	200	E
K23	258	253	198	E
Ö55	259	237	164	E
F12	270	224	144	E
F10	275	238	197	E
K27	273	218	157	E
Ö72	265	207	165	E
Ö63	289	263	190	E
Ö70	251	197	164	E
K32	282	274	185	E
Ö85	285	215	136	E
K33	263	266	149	E
Ö87	292	230	196	E
Ö91	274	218	136	E
Ö94	275	236	197	E
Ö99	261	248	210	E
K34	273	277	243	E
Ö30	269	207	148	E
K26	290	265		E
Ö80	302	263	203	E
Ö13	287	133	192	O
Ö13	281	209	186	O
Ö13	385	245	204	O
Ö14	285	225	172	O
Ö18	321	233	189	O
Ö19	298	136	152	O
Ö19	385	228	178	O
Ö24	338	209	189	O
Ö24	330	232	207	O
Ö24	351	310	261	O
Ö25	291	253	157	O
Ö25	277	245	173	O
Ö33	321	235	208	O
Ö33	305	240	174	O
Ö34	254	114	198	O
K6	279	311	157	O
K6	276	283	216	O
K6	349	312	278	O
K9	326	263	199	O
K9	350	278	170	O
K9	324	240	198	O
Ö38	256	145	111	O
Ö38	361	294	223	O
Ö47	300	227	184	O
K14	343	271	259	O
K14	323	279	258	O
K15	296	308		O
F6	287	200	178	O
K19	288	259		O
F8	346	214	140	O
Ö58	305	267	229	O
Ö58	294	315	215	O
Ö61	340	273	208	O
Ö61	332	230	198	O
Ö61	258	109	173	O
Ö61	381	237	203	O
Ö61	306	231	202	O
Ö61	357	256	258	O
Ö61	315	268	202	O
Ö61	325	271	188	O
Ö61	316	167	207	O
Ö61	342	261	206	O
Ö61	311	271	187	O
F11	278	205	175	O
F11	285	224	165	O
F11	289	220	178	O
F11	307	207	151	O
F11	273	189	145	O
K25	273	240	158	O
Ö71	294	229	176	O
Ö60	368	283	215	O
Ö60	263	245	166	O
K28	352	340	227	O
K28	276	239	273	O
Ö79	282	241	168	O
Ö81	273	220	178	O
Ö89	298	228	179	O
Ö89	301	248	164	O
Ö92	305	177	194	O
Ö92	316	298	186	O
Ö93	270	207	13	O
Ö96	332		162	O
Ö96	347	262	214	O
Ö96	365	259	195	O
Ö96	317	280	215	O
Ö97	250	129	166	O
Ö98	292	247	208	O
K8	264	288	163	O
K30	315	289		O
Ö9	287	240	152	O
Ö12	304	219	167	O
Ö12	287	242	262	O
Ö12	318	245	190	O
Ö15	270	233	156	O
Ö16	306	240	150	O
Ö20	333	254	192	O
Ö22	288	232	171	O
Ö22	284	243	196	O
Ö22	355	264		O
Ö23	288	281	283	O
Ö28	332	213	170	O
Ö32	256	277	163	O
Ö35	285	211	130	O
Ö36	275	212	135	O
K2	317	270	202	O
K4	250	250	161	O
K4	312	276	211	O
K7	279	245	194	O
K10	336	249	171	O
K10	284	264	186	O
K20	282	294	214	O
Ö39	325	181	230	O
Ö40	283	265	205	O
Ö43	306	229	178	O
Ö43	303	267	213	O
Ö43	304	248	167	O
Ö43	257	266	145	O
Ö43	354	290	219	O
Ö43	319	265	208	O
Ö43	266	252	145	O
Ö45	255	251	174	O
Ö46	308	254	166	O
K11	252	254	84	O
K12	297	239	163	O
F7	325		201	O
F14	310	323	184	O
F14	278	244	182	O
Ö52	252	246	123	O
Ö52	357	292	187	O
Ö52	293	273	176	O
Ö52	328	287	166	O
K17	272	249	184	O
K17	365	308	221	O
K17	339	299	231	O
Ö55	308	250	207	O
F12	271	244	144	O
F12	273	235	139	O
F10	308	246	194	O
F10	307	261	185	O
F10	310	260	229	O
Ö73	289	108	153	O
Ö73	299	222	168	O
Ö69	256	244	187	O
Ö65	311	208	166	O
Ö63	305	261	203	O
Ö70	323	77	78	O
K29	306	290	224	O
K29	311	274	246	O
K31	282	246	185	O
K32	322	267	217	O
K32	274	226	191	O
K32	300	270	277	O
Ö90	297	243	187	O
Ö94	286	283	198	O
Ö95	252	252	138	O
Ö95	299	277	200	O
Ö99	368	269	217	O
Ö99	255	262	262	O
Ö30	293	210	146	O
Ö30	257	96	77	O
Ö30	393	256	211	O
Ö30	289	138	244	O
